# Supplementary material for: Lipid Profile, Eating Habit, and Physical Activity in Children with Down Syndrome: A Prospective Study
Source: Diseases. 2024 Mar 29;12(4):68. doi: 10.3390/diseases12040068 (PMC11049486; doi:10.3390/diseases12040068)
Supplement: Supplementary file 1 [file diseases-12-00068-s001.zip]

Archive with 1 entries (1 files):
- diseases-2899275-supplementary.pdf
